# Supplementary material for: The Effect of Antimicrobial Treatment upon the Gill Bacteriome of Atlantic Salmon (Salmo salar L.) and Progression of Amoebic Gill Disease (AGD) In Vivo
Source: Microorganisms. 2021 May 2;9(5):987. doi: 10.3390/microorganisms9050987 (PMC8147422; doi:10.3390/microorganisms9050987)
Supplement: Supplementary file 1 [file microorganisms-09-00987-s001.zip]

Archive with 1 entries (1 files):
- microorganisms-1185443-supplementary.pdf
